# Supplementary material for: Effectiveness of an Interactive School-Based Oral Health Educational Program on Periodontal Status Among Palestinian Adolescents: An Intervention Study
Source: Children (Basel). 2025 Sep 26;12(10):1302. doi: 10.3390/children12101302 (PMC12563124; doi:10.3390/children12101302)
Supplement: Supplementary file 1 [file children-12-01302-s001.zip]

Archive with 1 entries (1 files):
- children-3815443-supplementary.pdf
